# Supplementary material for: Soil Stoichiometry-Regulated Microbial Carbon Use Efficiency Between Rhizosphere and Bulk Soils in the Temperate Forests of Northeastern China
Source: Plants (Basel). 2026 Feb 20;15(4):652. doi: 10.3390/plants15040652 (PMC12944563; doi:10.3390/plants15040652)
Supplement: Supplementary file 1 [file plants-15-00652-s001.zip]

Archive with 3 entries (2 files):
- Supplementary_Material/
- Supplementary_Material/Table S2.xlsx
- Supplementary_Material/TableS1.pdf
