# Supplementary material for: Soil Stoichiometry-Regulated Microbial Carbon Use Efficiency Between Rhizosphere and Bulk Soils in the Temperate Forests of Northeastern China
Source: Plants (Basel). 2026 Feb 20;15(4):652. doi: 10.3390/plants15040652 (PMC12944563; doi:10.3390/plants15040652)
Supplement: Supplementary file 1 [file plants-15-00652-s001.zip › Supplementary_Material/Table S2.xlsx]

## Sheet: Sheet1
Table S2 Pearson correlation coefficients between soil stoichiometry, microbial carbon use efficiency and microbial diversity
Pearson	DOC:AN	DOC:AP	AN:AP	MBC:MBV	MBC:MBP	MBN:MBP	BG:(NAG + LAP)	BG: ACP	(NAG + LAP):ACP	C:N imbalance	C:P imbalance	TERC:N	TERC:P	CUE	Bacterial Shannon index	Fungal Shannon index	Fungi-to-bacteria ratio	Bacterial NMDS1	Bacterial NMDS2	Fungal NMDS1	Fungal NMDS2
DOC:AN	1	-.427*	-.598**	-0.0249641	-.831**	-.837**	.452*	-.430*	-.594**	-0.0689318	-0.00431098	-0.0565266	0.256943	0.163565	-0.101846	-0.00315733	.591**	.464**	.512**	.626**	.669**
DOC:AP	-.427*	1	.978**	-0.0504811	0.0710869	0.0513758	-0.320527	0.0338242	0.146694	.896**	.867**	-.486**	.382*	-.816**	-0.359241	-.727**	-0.346152	-0.207427	-0.183403	-.366*	-0.322472
AN:AP	-.598**	.978**	1	-0.000307568	0.247019	0.220237	-.422*	0.140563	0.285792	.818**	.779**	-.442*	0.273937	-.762**	-0.287343	-.619**	-.403*	-0.307597	-0.300322	-.476**	-.453*
MBC:MBV	-0.0249641	-0.0504811	-0.000307568	1	0.219499	-0.0265392	-.846**	-0.0829711	0.214744	-0.107746	-0.123684	-.617**	0.190275	0.304713	.611**	.379*	.497**	-0.0962516	-0.0849355	-0.160348	-0.120778
MBC:MBP	-.831**	0.0710869	0.247019	0.219499	1	.968**	-.462*	.644**	.791**	-0.262329	-0.348761	0.265103	-.567**	0.0732849	.361*	.450*	-0.271175	-.598**	-.610**	-.687**	-.657**
MBN:MBP	-.837**	0.0513758	0.220237	-0.0265392	.968**	1	-0.25055	.653**	.730**	-0.283457	-.366*	.433*	-.619**	0.0445898	0.242637	.380*	-.411*	-.561**	-.579**	-.638**	-.622**
BG:(NAG + LAP)	.452*	-0.320527	-.422*	-.846**	-.462*	-0.25055	1	-0.0972408	-.442*	-0.154357	-0.113578	.673**	-0.166967	-0.0110457	-.512**	-0.188706	-0.211206	0.31237	0.310895	.430*	.408*
BG: ACP	-.430*	0.0338242	0.140563	-0.0829711	.644**	.653**	-0.0972408	1	.932**	0.0341607	-0.0397998	.535**	-.892**	-.365*	-0.165071	.480**	0.0935586	-.830**	-.846**	-.690**	-.693**
(NAG + LAP):ACP	-.594**	0.146694	0.285792	0.214744	.791**	.730**	-.442*	.932**	1	0.0562413	-0.0278729	0.263144	-.748**	-0.300773	0.0570929	.498**	0.106054	-.854**	-.868**	-.786**	-.778**
C:N imbalance	-0.0689318	.896**	.818**	-0.107746	-0.262329	-0.283457	-0.154357	0.0341607	0.0562413	1	.994**	-.473**	.364*	-.921**	-.555**	-.714**	-0.0592487	-0.178633	-0.156228	-0.219039	-0.198211
C:P imbalance	-0.00431098	.867**	.779**	-0.123684	-0.348761	-.366*	-0.113578	-0.0397998	-0.0278729	.994**	1	-.490**	.416*	-.893**	-.571**	-.743**	-0.0556771	-0.107249	-0.0879909	-0.142958	-0.131402
TERC:N	-0.0565266	-.486**	-.442*	-.617**	0.265103	.433*	.673**	.535**	0.263144	-.473**	-.490**	1	-.802**	0.123228	-0.2337	.391*	-0.213387	-0.225685	-0.246874	-0.0830338	-0.106249
TERC:P	0.256943	.382*	0.273937	0.190275	-.567**	-.619**	-0.166967	-.892**	-.748**	.364*	.416*	-.802**	1	-0.00206427	0.0711844	-.682**	-0.0892202	.636**	.665**	.455*	.481**
CUE	0.163565	-.816**	-.762**	0.304713	0.0732849	0.0445898	-0.0110457	-.365*	-0.300773	-.921**	-.893**	0.123228	-0.00206427	1	.675**	.553**	0.0999123	.398*	.397*	.377*	.377*
Bacterial Shannon index	-0.101846	-0.359241	-0.287343	.611**	.361*	0.242637	-.512**	-0.165071	0.0570929	-.555**	-.571**	-0.2337	0.0711844	.675**	1	.425*	0.102546	-0.0394429	0.280121	-0.146756	0.260924
Fungal Shannon index	-0.00315733	-.727**	-.619**	.379*	.450*	.380*	-0.188706	.480**	.498**	-.714**	-.743**	.391*	-.682**	.553**	.425*	1	.480**	-0.30026	-.393*	-0.155643	-0.244671
Fungi-to-bacteria ratio	.591**	-0.346152	-.403*	.497**	-0.271175	-.411*	-0.211206	0.0935586	0.106054	-0.0592487	-0.0556771	-0.213387	-0.0892202	0.0999123	0.102546	.480**	1	0.0350948	-0.125549	0.24171	0.0757114
Bacterial NMDS1	.464**	-0.207427	-0.307597	-0.0962516	-.598**	-.561**	0.31237	-.830**	-.854**	-0.178633	-0.107249	-0.225685	.636**	.398*	-0.0394429	-0.30026	0.0350948	1	.676**	.943**	.582**
Bacterial NMDS2	.512**	-0.183403	-0.300322	-0.0849355	-.610**	-.579**	0.310895	-.846**	-.868**	-0.156228	-0.0879909	-0.246874	.665**	.397*	0.280121	-.393*	-0.125549	.676**	1	.563**	.949**
Fungal NMDS1	.626**	-.366*	-.476**	-0.160348	-.687**	-.638**	.430*	-.690**	-.786**	-0.219039	-0.142958	-0.0830338	.455*	.377*	-0.146756	-0.155643	0.24171	.943**	.563**	1	.557**
Fungal NMDS2	.669**	-0.322472	-.453*	-0.120778	-.657**	-.622**	.408*	-.693**	-.778**	-0.198211	-0.131402	-0.106249	.481**	.377*	0.260924	-0.244671	0.0757114	.582**	.949**	.557**	1
*. P<0.05
**. P<0.01
